# Supplementary material for: Decoding distinctive features of plasma extracellular vesicles in amyotrophic lateral sclerosis
Source: Mol Neurodegener. 2021 Aug 10;16:52. doi: 10.1186/s13024-021-00470-3 (PMC8353748; doi:10.1186/s13024-021-00470-3)
Supplement: Supplementary file 2 — Additional file 2. [file 13024_2021_470_MOESM2_ESM.zip › Supplemental Table 1.xlsx]

## Sheet: legend
Supplemental Table 1: Proteins identified in NBI and UC samples
Intensity: log2 peak intensity of each proteins in each experimental group
Unique peptides: The total number of unique peptides associated with the protein group (i.e. these peptides are not shared with another protein group).
R: fold change of abundance in each biological replicate. The number refers to biological replicates
Highlighted in yellow the proteins whose abundance was significantly different between NBI and DC methods (p<0.05 Wilkoxon-Mann-Whiteny test)

## Sheet: Foglio1
			NBI				DC
Protein IDs	Protein names	Unique peptides	LFQ intensity R1	LFQ intensity R2	LFQ intensity R3	Average	LFQ intensity R1	LFQ intensity R2	LFQ intensity R3	Average
P10809	60 kDa heat shock protein, mitochondrial	4	20200000	6815900	5341200	10785700	0	3117600	0	1039200
P02763	Alpha-1-acid glycoprotein 1	4	10365000	9039600	9391500	9598700	0	0	0	0
P19652	Alpha-1-acid glycoprotein 2	2	0	0	0	0	5071500	4173100	0	3.08153e+06
P01011	Alpha-1-antichymotrypsin;Alpha-1-antichymotrypsin His-Pro-less	8	17555000	21679000	15074000	1.81027e+07	16609000	18447000	0	1.16853e+07
P01009	Alpha-1-antitrypsin;Short peptide from AAT	1	285740000	246920000	190050000	2.40903e+08	485220000	398380000	222250000	3.68617e+08
P08697	Alpha-2-antiplasmin	7	2639700	0	0	879900	0	0	0	0
P02765	Alpha-2-HS-glycoprotein;Alpha-2-HS-glycoprotein chain A;Alpha-2-HS-glycoprotein chain B	7	140390000	115620000	135760000	130590000	22254000	29531000	0	1.72617e+07
P01023	Alpha-2-macroglobulin	73	3458200000	2422000000	3980000000	3.28673e+09	9378100000	5761300000	3165100000	6101500000
P01019	Angiotensinogen;Angiotensin-1;Angiotensin-2;Angiotensin-3;Angiotensin-4;Angiotensin 1-9;Angiotensin 1-7;Angiotensin 1-5;Angiotensin 1-4	3	4131800	5739100	3543100	4.47133e+06	11909000	12335000	8180400	1.08081e+07
P01008	Antithrombin-III	15	7537700	8758100	6970600	7.75547e+06	22390000	22388000	19582000	2.14533e+07
P02647	Apolipoprotein A-I;Proapolipoprotein A-I;Truncated apolipoprotein A-I	30	550540000	665030000	493290000	569620000	2285900000	2267300000	2917700000	2490300000
P02652	Apolipoprotein A-II;Proapolipoprotein A-II;Truncated apolipoprotein A-II	7	4443100	0	0	1.48103e+06	34068000	29360000	20130000	2.78527e+07
P06727	Apolipoprotein A-IV	22	0	0	0	0	48847000	57819000	99097000	6.85877e+07
P04114	Apolipoprotein B-100;Apolipoprotein B-48	13	790440000	505270000	622720000	6.39477e+08	6109900000	6564300000	6165800000	6280000000
P02654	Apolipoprotein C-I;Truncated apolipoprotein C-I	3	0	0	0	0	10489000	7897800	0	6.12893e+06
P02655	Apolipoprotein C-II;Proapolipoprotein C-II	4	0	0	0	0	0	2512300	0	837433
P02656	Apolipoprotein C-III	2	0	0	0	0	36371000	36801000	46133000	3.97683e+07
P05090	Apolipoprotein D	6	0	0	0	0	46359000	59431000	35107000	4.69657e+07
P02649	Apolipoprotein E	15	0	0	0	0	56308000	79431000	72904000	6.95477e+07
O14791	Apolipoprotein L1	2	0	0	0	0	11360000	0	0	3.78667e+06
O95445	Apolipoprotein M	3	0	0	0	0	2581700	0	0	860567
P08519	Apolipoprotein(a)	12	0	0	0	0	8859900	5272500	0	4710800
P02749	Beta-2-glycoprotein 1	9	6192800	3743800	0	3312200	37285000	51098000	55726000	4.80363e+07
P04003	C4b-binding protein alpha chain	31	925150000	829530000	801320000	852000000	405710000	330840000	46460000	2.61003e+08
P20851	C4b-binding protein beta chain	4	6883400	6528000	4652700	6.02137e+06	0	3132700	0	1.04423e+06
Q96IY4	Carboxypeptidase B2	4	0	1910100	0	636700	0	0	0	0
O43866	CD5 antigen-like	19	44646000	24415000	28074000	3.23783e+07	378210000	312330000	226950000	305830000
P00450	Ceruloplasmin	45	687300000	644140000	884360000	738600000	84478000	75921000	0	5.34663e+07
P10909	Clusterin;Clusterin beta chain;Clusterin alpha chain;Clusterin	12	74365000	139520000	139760000	1.17882e+08	34002000	29918000	37540000	33820000
P00742	Coagulation factor X;Factor X light chain;Factor X heavy chain;Activated factor Xa heavy chain	2	0	0	0	0	0	1701500	0	567167
P02745	Complement C1q subcomponent subunit A	4	0	0	0	0	5136700	5432300	0	3523000
P02746	Complement C1q subcomponent subunit B	8	16024000	18144000	27230000	20466000	25410000	19229000	0	1.48797e+07
P02747	Complement C1q subcomponent subunit C	4	31698000	38659000	33797000	34718000	28526000	17856000	0	1.54607e+07
P00736	Complement C1r subcomponent;Complement C1r subcomponent heavy chain;Complement C1r subcomponent light chain	22	71173000	87278000	51710000	7.00537e+07	75812000	56345000	31043000	54400000
P09871	Complement C1s subcomponent;Complement C1s subcomponent heavy chain;Complement C1s subcomponent light chain	16	36933000	35127000	28042000	3.33673e+07	71823000	44147000	44475000	5.34817e+07
P01024	Complement C3;Complement C3 beta chain;C3-beta-c;Complement C3 alpha chain;C3a anaphylatoxin;Acylation stimulating protein;Complement C3b alpha chain;Complement C3c alpha chain fragment 1;Complement C3dg fragment;Complement C3g fragment;Complement C3d fragment;Complement C3f fragment;Complement C3c alpha chain fragment 2	100	2813000000	3427700000	2990100000	3.07693e+09	930830000	1149200000	281040000	7.87023e+08
P01031	Complement C5;Complement C5 beta chain;Complement C5 alpha chain;C5a anaphylatoxin;Complement C5 alpha chain	61	539220000	644810000	590550000	5.91527e+08	5221700	698390	0	1.97336e+06
P13671	Complement component C6	5	0	2800900	2066400	1.62243e+06	0	0	0	0
P07357	Complement component C8 alpha chain	12	37084000	37661000	45464000	4.00697e+07	0	0	0	0
P07358	Complement component C8 beta chain	18	24830000	22602000	21223000	22885000	0	0	0	0
P07360	Complement component C8 gamma chain	5	28346000	38651000	25571000	30856000	0	0	0	0
P02748	Complement component C9;Complement component C9a;Complement component C9b	2	0	0	905320	301773	0	0	0	0
P00751	Complement factor B;Complement factor B Ba fragment;Complement factor B Bb fragment	39	457640000	611900000	282330000	4.50623e+08	1980500	0	0	660167
P08603	Complement factor H	30	1295000000	513040000	1333200000	1047080000	145830000	180450000	223190000	1.83157e+08
Q03591	Complement factor H-related protein 1	2	5727300	0	0	1909100	0	0	0	0
Q5VTE0	Elongation factor 1-alpha;Putative elongation factor 1-alpha-like 3;Elongation factor 1-alpha 1;Elongation factor 1-alpha 2	1	0	3623500	0	1.20783e+06	0	0	0	0
P63241	Eukaryotic translation initiation factor 5A-1;Eukaryotic translation initiation factor 5A;Eukaryotic translation initiation factor 5A-1-like	2	2550100	0	0	850033	0	0	0	0
P02671	Fibrinogen alpha chain;Fibrinopeptide A;Fibrinogen alpha chain	28	272260000	256390000	305090000	2.77913e+08	273090000	302890000	850120000	4.75367e+08
P02675	Fibrinogen beta chain;Fibrinopeptide B;Fibrinogen beta chain	36	517910000	403940000	691620000	5.37823e+08	663580000	711970000	1396400000	9.23983e+08
P02679	Fibrinogen gamma chain	11	549290000	345060000	556530000	4.83627e+08	354940000	443260000	938430000	5.78877e+08
P02751	Fibronectin;Anastellin;Ugl-Y1;Ugl-Y2;Ugl-Y3	21	6325600	0	46951000	1.77589e+07	0	0	0	0
P23142	Fibulin-1	12	13676000	13144000	16180000	1.43333e+07	0	0	0	0
O75636	Ficolin-3	4	0	0	0	0	0	3979100	0	1.32637e+06
P09382	Galectin-1	1	7028100	0	0	2342700	0	0	0	0
Q08380	Galectin-3-binding protein	14	0	0	0	0	88543000	108430000	71573000	8.95153e+07
P00738	Haptoglobin;Haptoglobin alpha chain;Haptoglobin beta chain	11	222430000	165870000	194510000	194270000	233500000	234840000	266000000	244780000
P00739	Haptoglobin-related protein	7	0	0	0	0	65298000	60697000	0	4.19983e+07
P11142	Heat shock cognate 71 kDa protein;Heat shock-related 70 kDa protein 2	2	8005900	0	0	2.66863e+06	0	0	0	0
P07900	Heat shock protein HSP 90-alpha	1	21024000	28286000	19911000	2.30737e+07	7466900	9663100	18378000	11836000
P02790	Hemopexin	23	500490000	637410000	784690000	6.40863e+08	65840000	51689000	38629000	5.20527e+07
P05546	Heparin cofactor 2	6	3075400	0	3647600	2241000	0	0	0	0
P31943	Heterogeneous nuclear ribonucleoprotein H;Heterogeneous nuclear ribonucleoprotein H, N-terminally processed	1	5539500	0	0	1846500	0	0	0	0
P04196	Histidine-rich glycoprotein	12	0	0	0	0	31305000	18089000	54557000	3.46503e+07
P01876	Ig alpha-1 chain C region	5	204260000	356150000	200000000	253470000	832560000	1162400000	492250000	829070000
P01877	Ig alpha-2 chain C region	4	0	0	0	0	12937000	18695000	0	10544000
P01859	Ig gamma-2 chain C region	7	432990000	496690000	319880000	416520000	175920000	181570000	102870000	1.53453e+08
P01861	Ig gamma-4 chain C region	5	19111000	19546000	12851000	1.71693e+07	0	21894000	0	7298000
P01764	Ig heavy chain V-III region 23	1	0	0	0	0	12422000	0	0	4.14067e+06
P01772	Ig heavy chain V-III region KOL	2	4723300	0	0	1.57443e+06	7062900	15835000	0	7.63263e+06
P01834	Ig kappa chain C region	6	1726000000	1305400000	1143200000	1.39153e+09	1030700000	1072400000	478500000	8.60533e+08
P04430	Ig kappa chain V-I region BAN	1	0	0	0	0	0	520410	0	173470
P01598	Ig kappa chain V-I region EU;Ig kappa chain V-I region CAR;Ig kappa chain V-I region HK102	2	37165000	37411000	23845000	32807000	19092000	19549000	0	1.28803e+07
P01600	Ig kappa chain V-I region WAT;Ig kappa chain V-I region WEA;Ig kappa chain V-I region Scw;Ig kappa chain V-I region Roy;Ig kappa chain V-I region Rei;Ig kappa chain V-I region Hau;Ig kappa chain V-I region Gal;Ig kappa chain V-I region AU;Ig kappa chain V-I region AG	1	70318000	79485000	43352000	64385000	46667000	24860000	0	2.38423e+07
P01611	Ig kappa chain V-I region Wes	1	0	0	0	0	3044600	0	0	1.01487e+06
A0A087WW87	Ig kappa chain V-II region TEW;Ig kappa chain V-II region Cum;Ig kappa chain V-II region GM607;Ig kappa chain V-II region RPMI 6410	2	67308000	0	45712000	3.76733e+07	28830000	17295000	0	15375000
P01625	Ig kappa chain V-IV region Len;Ig kappa chain V-IV region B17	1	25403000	24467000	23626000	2.44987e+07	33480000	29052000	17901000	26811000
P06312	Ig lambda chain V-III region LOI	2	0	0	0	0	7095900	0	0	2365300
P01714	Ig lambda chain V-III region SH	1	8900900	6218500	0	5039800	10096000	0	0	3.36533e+06
P01717	Ig lambda chain V-IV region Hil	1	6622500	0	0	2207500	5569200	4279100	0	3.28277e+06
P0CF74	Ig lambda-3 chain C regions;Ig lambda-2 chain C regions;Ig lambda-6 chain C region	2	147170000	121720000	103990000	1.24293e+08	184030000	93152000	61154000	1.12779e+08
P01871	Ig mu chain C region	2	0	0	0	0	6440600	4421100	5426600	5.42943e+06
P01591	Immunoglobulin J chain	6	8204900	0	0	2.73497e+06	56668000	40388000	26594000	4.12167e+07
B9A064	Immunoglobulin lambda-like polypeptide 5;Ig lambda-1 chain C regions	3	177620000	109040000	142640000	143100000	184720000	172850000	84717000	147429000
P35858	Insulin-like growth factor-binding protein complex acid labile subunit	13	18061000	16179000	12289000	1.55097e+07	0	0	0	0
P19827	Inter-alpha-trypsin inhibitor heavy chain H1	24	190470000	242630000	196360000	209820000	2851000	3710200	0	2.18707e+06
P19823	Inter-alpha-trypsin inhibitor heavy chain H2	20	71324000	64337000	42070000	5.92437e+07	11708000	14809000	0	8839000
Q14624	Inter-alpha-trypsin inhibitor heavy chain H4;70 kDa inter-alpha-trypsin inhibitor heavy chain H4;35 kDa inter-alpha-trypsin inhibitor heavy chain H4	12	6019500	6403300	5311500	5.91143e+06	14700000	13846000	15450000	1.46653e+07
P01042	Kininogen-1;Kininogen-1 heavy chain;T-kinin;Bradykinin;Lysyl-bradykinin;Kininogen-1 light chain;Low molecular weight growth-promoting factor	14	6018300	5482200	6564000	6021500	17678000	21136000	18635000	1.91497e+07
P05155	Plasma protease C1 inhibitor	9	12562000	12929000	13371000	12954000	6334400	8267100	0	4.86717e+06
P00747	Plasminogen;Plasmin heavy chain A;Activation peptide;Angiostatin;Plasmin heavy chain A, short form;Plasmin light chain B	47	1140700000	1312700000	854050000	1.10248e+09	15616000	105490000	0	4.03687e+07
P01833	Polymeric immunoglobulin receptor;Secretory component	2	0	0	0	0	0	6872100	0	2290700
P20742	Pregnancy zone protein	7	0	0	0	0	0	3445100	0	1.14837e+06
P02760	Protein AMBP;Alpha-1-microglobulin;Inter-alpha-trypsin inhibitor light chain;Trypstatin	7	15412000	10943000	12374000	1.29097e+07	0	0	0	0
P00734	Prothrombin;Activation peptide fragment 1;Activation peptide fragment 2;Thrombin light chain;Thrombin heavy chain	19	9585700	6061200	6803000	7483300	71160000	100380000	4106500	5.85488e+07
P02787	Serotransferrin	50	881500000	1224700000	1175100000	1.09377e+09	422670000	357280000	408860000	396270000
P35542	Serum amyloid A-4 protein	4	0	0	0	0	8030400	6640300	5121100	6.59727e+06
P02743	Serum amyloid P-component;Serum amyloid P-component(1-203)	8	214500000	272900000	218560000	235320000	0	0	0	0
P27169	Serum paraoxonase/arylesterase 1	11	12215000	5655000	11355000	9.74167e+06	38028000	51744000	60633000	50135000
P02766	Transthyretin	4	10918000	13499000	12937000	1.24513e+07	0	7725700	6995700	4.90713e+06
P08670	Vimentin	5	55949000	9901300	0	21950100	0	0	0	0
P02774	Vitamin D-binding protein	7	5982100	5504000	4936300	5.47413e+06	10647000	10035000	0	6894000
P07225	Vitamin K-dependent protein S	16	17771000	18593000	18699000	1.83543e+07	37713000	33408000	0	23707000
P04004	Vitronectin;Vitronectin V65 subunit;Vitronectin V10 subunit;Somatomedin-B	14	90426000	110930000	132660000	1.11339e+08	178820000	163870000	190840000	1.77843e+08
A0A075B6K4	Immunoglobulin lambda variable 3-10; Immunoglobulin lambda variable 3-25	2	0	0	0	0	2028200	0	0	676067
A0A0A0MS15	Immunoglobulin heavy variable 3-49	2	1365100	1187600	1064300	1.20567e+06	6081600	3595800	0	3225800
A0A0B4J1Y9	Immunoglobulin heavy variable 3-72	4	64416000	77073000	50301000	63930000	254420000	222460000	171380000	2.16087e+08
A0A0C4DH38	Immunoglobulin heavy variable 5-51; Immunoglobulin heavy variable 5-10	4	5627300	5716900	0	3781400	38964000	19832000	0	1.95987e+07
