# Supplementary material for: Decoding distinctive features of plasma extracellular vesicles in amyotrophic lateral sclerosis
Source: Mol Neurodegener. 2021 Aug 10;16:52. doi: 10.1186/s13024-021-00470-3 (PMC8353748; doi:10.1186/s13024-021-00470-3)
Supplement: Supplementary file 2 — Additional file 2. [file 13024_2021_470_MOESM2_ESM.zip › Supplemental Table 2.xlsx]

## Sheet: Legend
Supplemental Table 2
Proteins identified in NBI and UC samples. Cellular component GO analysis by STRING and extracellular exosome proteins ID

## Sheet: NBI proteins GO component
NBI method_Proteins
#pathway ID	pathway description	observed gene count	false discovery rate	matching proteins in your network (IDs)	matching proteins in your network (labels)
GO.0072562	blood microparticle	50	9.1e-97	ENSP00000222381,ENSP00000224181,ENSP00000226218,ENSP00000227378,ENSP00000232003,ENSP00000236850,ENSP00000245907,ENSP00000255040,ENSP00000259396,ENSP00000263100,ENSP00000263408,ENSP00000264613,ENSP00000265023,ENSP00000265132,ENSP00000265983,ENSP00000266041,ENSP00000270879,ENSP00000273283,ENSP00000278407,ENSP00000290575,ENSP00000306099,ENSP00000306361,ENSP00000308541,ENSP00000308938,ENSP00000313967…	A1BG,A2M,ACTG1,AGT,AHSG,AMBP,APCS,APOA1,APOA2,C1QB,C1QC,C1R,C1S,C3,C4BPA,C8A,C8G,C9,CD5L,CFB,CFH,CFHR1,CLU,CP,F2,FCN3,FGA,FGB,FGG,FN1,GC,HP,HPX,HRG,HSPA8,IGLL5,ITIH1,ITIH2,ITIH4,KNG1,ORM1,PLG,PON1,PROS1,SERPINA3,SERPINC1,SERPINF2,SERPING1,TF,VTN
GO.0005615	extracellular space	69	1e-72	ENSP00000181383,ENSP00000205948,ENSP00000215727,ENSP00000215909,ENSP00000217407,ENSP00000222381,ENSP00000223642,ENSP00000224181,ENSP00000226218,ENSP00000227378,ENSP00000227667,ENSP00000232003,ENSP00000233242,ENSP00000234590,ENSP00000236850,ENSP00000237014,ENSP00000243611,ENSP00000245907,ENSP00000255040,ENSP00000259396,ENSP00000263100,ENSP00000263408,ENSP00000264613,ENSP00000265023,ENSP00000265132…	A1BG,A2M,ACTG1,AGT,AHSG,AMBP,APCS,APOA1,APOA2,APOB,APOC3,APOD,APOH,C1QA,C1QB,C1QC,C1R,C1S,C3,C4BPA,C4BPB,C5,C8A,C8B,C8G,C9,CD5L,CFB,CFH,CFHR1,CLU,CP,CPB2,ECM1,ENO1,F2,FBLN1,FCN3,FGA,FGB,FGG,FN1,GC,HP,HPX,HRG,HSPA8,HSPD1,IGFALS,IGLL5,ITIH1,ITIH2,ITIH4,KNG1,LBP,LGALS1,ORM1,PLG,PON1,PROS1,SERPINA1,SERPINA3,SERPINC1,SERPIND1,SERPINF2,SERPING1,TF,TTR,VTN
GO.0070062	extracellular exosome	71	1.01e-52	ENSP00000181383,ENSP00000205948,ENSP00000215727,ENSP00000215909,ENSP00000217407,ENSP00000222381,ENSP00000223642,ENSP00000224181,ENSP00000224237,ENSP00000226218,ENSP00000227378,ENSP00000227667,ENSP00000232003,ENSP00000233242,ENSP00000234590,ENSP00000236850,ENSP00000237014,ENSP00000245907,ENSP00000255040,ENSP00000259396,ENSP00000263100,ENSP00000263408,ENSP00000263413,ENSP00000264613,ENSP00000265023…	A1BG,A2M,ACTG1,AGT,AHSG,AMBP,APCS,APOA1,APOA2,APOB,APOC3,APOD,APOH,C1QA,C1QB,C1QC,C1R,C1S,C3,C5,C6,C8A,C8B,C8G,C9,CD5L,CFB,CFH,CFHR1,CLU,CP,CPB2,ECM1,EIF5A,ENO1,F2,FBLN1,FGA,FGB,FGG,FN1,GC,HP,HPX,HRG,HSP90AA1,HSPA8,HSPD1,IGFALS,IGLL5,ITIH1,ITIH2,ITIH4,KNG1,LBP,LGALS1,NCL,ORM1,PLG,PON1,PROS1,SERPINA1,SERPINA3,SERPINC1,SERPIND1,SERPINF2,SERPING1,TF,TTR,VIM,VTN
GO.0044421	extracellular region part	70	5.82e-43	ENSP00000181383,ENSP00000205948,ENSP00000215727,ENSP00000215909,ENSP00000217407,ENSP00000222381,ENSP00000223642,ENSP00000224181,ENSP00000224237,ENSP00000227378,ENSP00000227667,ENSP00000232003,ENSP00000233242,ENSP00000234590,ENSP00000236850,ENSP00000237014,ENSP00000243611,ENSP00000245907,ENSP00000255040,ENSP00000259396,ENSP00000263100,ENSP00000263408,ENSP00000263413,ENSP00000264613,ENSP00000265023…	A1BG,A2M,ACTG1,AGT,AHSG,AMBP,APCS,APOA1,APOA2,APOB,APOC3,APOD,APOH,C1QA,C1QB,C1QC,C1R,C1S,C3,C4BPA,C4BPB,C5,C6,C8A,C8G,C9,CD5L,CFB,CFH,CFHR1,CLU,CP,CPB2,EIF5A,ENO1,F2,FCN3,FGA,FGB,FGG,FN1,GC,HP,HPX,HRG,HSP90AA1,HSPA8,HSPD1,IGFALS,IGLL5,ITIH1,ITIH2,ITIH4,KNG1,LBP,LGALS1,NCL,ORM1,PLG,PON1,PROS1,SERPINA1,SERPINA3,SERPINC1,SERPIND1,SERPINF2,SERPING1,TF,TTR,VIM
GO.0005576	extracellular region	71	1.83e-39	ENSP00000181383,ENSP00000205948,ENSP00000215727,ENSP00000215909,ENSP00000217407,ENSP00000222381,ENSP00000223642,ENSP00000224181,ENSP00000224237,ENSP00000227378,ENSP00000227667,ENSP00000232003,ENSP00000233242,ENSP00000234590,ENSP00000236850,ENSP00000237014,ENSP00000243611,ENSP00000245907,ENSP00000255040,ENSP00000259396,ENSP00000263100,ENSP00000263408,ENSP00000263413,ENSP00000264613,ENSP00000265023…	A1BG,A2M,ACTG1,AGT,AHSG,AMBP,APCS,APOA1,APOA2,APOB,APOC3,APOD,APOH,C1QA,C1QB,C1QC,C1R,C1S,C3,C4BPA,C4BPB,C5,C6,C8A,C8G,C9,CD5L,CFB,CFH,CFHR1,CFHR2,CLU,CP,CPB2,EIF5A,ENO1,F2,FCN3,FGA,FGB,FGG,FN1,GC,HP,HPX,HRG,HSP90AA1,HSPA8,HSPD1,IGFALS,IGLL5,ITIH1,ITIH2,ITIH4,KNG1,LBP,LGALS1,NCL,ORM1,PLG,PON1,PROS1,SERPINA1,SERPINA3,SERPINC1,SERPIND1,SERPINF2,SERPING1,TF,TTR,VIM
GO.0060205	cytoplasmic membrane-bounded vesicle lumen	20	3.03e-29	ENSP00000232003,ENSP00000233242,ENSP00000236850,ENSP00000265023,ENSP00000265983,ENSP00000278407,ENSP00000306099,ENSP00000306361,ENSP00000308938,ENSP00000315130,ENSP00000321853,ENSP00000323929,ENSP00000333994,ENSP00000335153,ENSP00000336829,ENSP00000346839,ENSP00000348068,ENSP00000348170,ENSP00000377783,ENSP00000385834	A2M,APOA1,APOB,CLU,FGA,FGB,FGG,FN1,HBB,HP,HPX,HRG,HSP90AA1,KNG1,PLG,PROS1,SERPINA1,SERPINF2,SERPING1,TF
GO.0034774	secretory granule lumen	15	1.67e-21	ENSP00000232003,ENSP00000236850,ENSP00000265023,ENSP00000278407,ENSP00000306099,ENSP00000306361,ENSP00000308938,ENSP00000315130,ENSP00000321853,ENSP00000323929,ENSP00000336829,ENSP00000346839,ENSP00000348068,ENSP00000377783,ENSP00000385834	A2M,APOA1,CLU,FGA,FGB,FGG,FN1,HRG,KNG1,PLG,PROS1,SERPINA1,SERPINF2,SERPING1,TF
GO.0031093	platelet alpha granule lumen	13	2.55e-19	ENSP00000232003,ENSP00000265023,ENSP00000278407,ENSP00000306099,ENSP00000306361,ENSP00000308938,ENSP00000315130,ENSP00000321853,ENSP00000323929,ENSP00000336829,ENSP00000346839,ENSP00000348068,ENSP00000377783	A2M,CLU,FGA,FGB,FGG,FN1,HRG,KNG1,PLG,PROS1,SERPINA1,SERPINF2,SERPING1
GO.0031091	platelet alpha granule	13	6.15e-18	ENSP00000232003,ENSP00000265023,ENSP00000278407,ENSP00000306099,ENSP00000306361,ENSP00000308938,ENSP00000315130,ENSP00000321853,ENSP00000323929,ENSP00000336829,ENSP00000346839,ENSP00000348068,ENSP00000377783	A2M,CLU,FGA,FGB,FGG,FN1,HRG,KNG1,PLG,PROS1,SERPINA1,SERPINF2,SERPING1
GO.0044433	cytoplasmic vesicle part	21	1.56e-14	ENSP00000227378,ENSP00000232003,ENSP00000233242,ENSP00000236850,ENSP00000265023,ENSP00000265983,ENSP00000278407,ENSP00000306099,ENSP00000306361,ENSP00000308938,ENSP00000315130,ENSP00000321853,ENSP00000323929,ENSP00000333994,ENSP00000335153,ENSP00000336829,ENSP00000346839,ENSP00000348068,ENSP00000348170,ENSP00000377783,ENSP00000385834	A2M,APOA1,APOB,CLU,FGA,FGB,FGG,FN1,HBB,HP,HPX,HRG,HSP90AA1,HSPA8,KNG1,PLG,PROS1,SERPINA1,SERPINF2,SERPING1,TF
GO.0030141	secretory granule	16	1.25e-12	ENSP00000232003,ENSP00000236850,ENSP00000265023,ENSP00000278407,ENSP00000306099,ENSP00000306361,ENSP00000308938,ENSP00000315130,ENSP00000321853,ENSP00000323929,ENSP00000336829,ENSP00000340019,ENSP00000346839,ENSP00000348068,ENSP00000377783,ENSP00000385834	A2M,APOA1,CLU,FGA,FGB,FGG,FN1,HRG,HSPD1,KNG1,PLG,PROS1,SERPINA1,SERPINF2,SERPING1,TF
GO.0005579	membrane attack complex	6	1.6e-12	ENSP00000223642,ENSP00000224181,ENSP00000263408,ENSP00000263413,ENSP00000354458,ENSP00000360281	C5,C6,C8A,C8B,C8G,C9
GO.0043227	membrane-bounded organelle	69	1.87e-10	ENSP00000181383,ENSP00000205948,ENSP00000215727,ENSP00000217407,ENSP00000223642,ENSP00000224181,ENSP00000224237,ENSP00000226218,ENSP00000227378,ENSP00000227667,ENSP00000232003,ENSP00000233242,ENSP00000234590,ENSP00000236850,ENSP00000237014,ENSP00000245907,ENSP00000255040,ENSP00000259396,ENSP00000263100,ENSP00000263408,ENSP00000263413,ENSP00000264613,ENSP00000265023,ENSP00000265983,ENSP00000266041…	A1BG,A2M,ACTG1,AGT,AHSG,APCS,APOA1,APOA2,APOB,APOC3,APOD,APOH,C1QA,C1QB,C1QC,C1R,C1S,C3,C5,C6,C8A,C8B,C8G,C9,CD5L,CFB,CFH,CFHR1,CLU,CP,CPB2,ECM1,EIF5A,ENO1,F2,FBLN1,FGA,FGB,FGG,FN1,GC,HNRNPH1,HP,HPX,HRG,HSP90AA1,HSPA8,HSPD1,IGFALS,IGLL5,ITIH1,ITIH2,ITIH4,KNG1,LBP,NCL,ORM1,PLG,PROS1,SERPINA1,SERPINA3,SERPINC1,SERPIND1,SERPINF2,SERPING1,TF,TTR,VIM,VTN
GO.0016023	cytoplasmic membrane-bounded vesicle	22	3.82e-10	ENSP00000227378,ENSP00000232003,ENSP00000233242,ENSP00000236850,ENSP00000265023,ENSP00000265983,ENSP00000278407,ENSP00000306099,ENSP00000306361,ENSP00000308938,ENSP00000315130,ENSP00000321853,ENSP00000323929,ENSP00000333994,ENSP00000335153,ENSP00000336829,ENSP00000340019,ENSP00000346839,ENSP00000348068,ENSP00000348170,ENSP00000377783,ENSP00000385834	A2M,APOA1,APOB,CLU,FGA,FGB,FGG,FN1,HBB,HP,HPX,HRG,HSP90AA1,HSPA8,HSPD1,KNG1,PLG,PROS1,SERPINA1,SERPINF2,SERPING1,TF
GO.0043226	organelle	70	4.56e-10	ENSP00000181383,ENSP00000205948,ENSP00000215727,ENSP00000217407,ENSP00000223642,ENSP00000224181,ENSP00000224237,ENSP00000226218,ENSP00000227378,ENSP00000227667,ENSP00000232003,ENSP00000233242,ENSP00000234590,ENSP00000236850,ENSP00000237014,ENSP00000245907,ENSP00000255040,ENSP00000259396,ENSP00000263100,ENSP00000263408,ENSP00000263413,ENSP00000264613,ENSP00000265023,ENSP00000265983,ENSP00000266041…	A1BG,A2M,ACTG1,AGT,AHSG,APCS,APOA1,APOA2,APOB,APOC3,APOD,APOH,C1QA,C1QB,C1QC,C1R,C1S,C3,C5,C6,C8A,C8B,C8G,C9,CD5L,CFB,CFH,CFHR1,CLU,CP,CPB2,ECM1,EIF5A,ENO1,F2,FBLN1,FGA,FGB,FGG,FN1,GC,HNRNPH1,HP,HPX,HRG,HSP90AA1,HSPA8,HSPD1,HYDIN,IGFALS,IGLL5,ITIH1,ITIH2,ITIH4,KNG1,LBP,NCL,ORM1,PLG,PROS1,SERPINA1,SERPINA3,SERPINC1,SERPIND1,SERPINF2,SERPING1,TF,TTR,VIM,VTN
GO.0071682	endocytic vesicle lumen	6	2.06e-09	ENSP00000233242,ENSP00000236850,ENSP00000265983,ENSP00000333994,ENSP00000335153,ENSP00000348170	APOA1,APOB,HBB,HP,HPX,HSP90AA1
GO.0005577	fibrinogen complex	5	2.47e-09	ENSP00000306099,ENSP00000306361,ENSP00000321853,ENSP00000336829,ENSP00000346839	FGA,FGB,FGG,FN1,SERPINF2
GO.0034366	spherical high-density lipoprotein particle	5	2.47e-09	ENSP00000222381,ENSP00000227667,ENSP00000236850,ENSP00000315130,ENSP00000356969	APOA1,APOA2,APOC3,CLU,PON1
GO.0034358	plasma lipoprotein particle	7	4.88e-09	ENSP00000205948,ENSP00000222381,ENSP00000227667,ENSP00000233242,ENSP00000236850,ENSP00000315130,ENSP00000356969	APOA1,APOA2,APOB,APOC3,APOH,CLU,PON1
GO.0034364	high-density lipoprotein particle	6	2.3e-08	ENSP00000205948,ENSP00000222381,ENSP00000227667,ENSP00000236850,ENSP00000315130,ENSP00000356969	APOA1,APOA2,APOC3,APOH,CLU,PON1
GO.0042627	chylomicron	5	7.28e-08	ENSP00000205948,ENSP00000227667,ENSP00000233242,ENSP00000236850,ENSP00000356969	APOA1,APOA2,APOB,APOC3,APOH
GO.0034361	very-low-density lipoprotein particle	5	5.2e-07	ENSP00000205948,ENSP00000227667,ENSP00000233242,ENSP00000236850,ENSP00000356969	APOA1,APOA2,APOB,APOC3,APOH
GO.0032991	macromolecular complex	37	4.07e-06	ENSP00000205948,ENSP00000222381,ENSP00000223642,ENSP00000224181,ENSP00000224237,ENSP00000226218,ENSP00000227378,ENSP00000227667,ENSP00000233242,ENSP00000234590,ENSP00000236850,ENSP00000237014,ENSP00000255040,ENSP00000263408,ENSP00000263413,ENSP00000270879,ENSP00000306099,ENSP00000306361,ENSP00000313967,ENSP00000315130,ENSP00000318195,ENSP00000321853,ENSP00000331514,ENSP00000333994,ENSP00000336829…	ACTG1,APCS,APOA1,APOA2,APOB,APOC3,APOD,APOH,C1QA,C1QB,C1QC,C5,C6,C8A,C8B,C8G,C9,CLU,ENO1,FCN3,FGA,FGB,FGG,FN1,HBB,HNRNPH1,HP,HSPA8,HSPD1,IGFALS,NCL,PON1,PROS1,SERPINF2,TTR,VIM,VTN
GO.0009986	cell surface	13	5.85e-05	ENSP00000205948,ENSP00000215909,ENSP00000217407,ENSP00000236850,ENSP00000265132,ENSP00000306099,ENSP00000306361,ENSP00000308938,ENSP00000318195,ENSP00000321853,ENSP00000336829,ENSP00000340019,ENSP00000385834	AMBP,APOA1,APOH,FGA,FGB,FGG,HSPD1,LBP,LGALS1,NCL,PLG,SERPINF2,TF
GO.0005602	complement component C1 complex	2	0.000635	ENSP00000313967,ENSP00000363773	C1QA,C1QB
GO.0071944	cell periphery	33	0.000635	ENSP00000223642,ENSP00000224181,ENSP00000224237,ENSP00000226218,ENSP00000227378,ENSP00000232003,ENSP00000233242,ENSP00000234590,ENSP00000236850,ENSP00000243611,ENSP00000245907,ENSP00000263408,ENSP00000263413,ENSP00000265023,ENSP00000265132,ENSP00000266041,ENSP00000306099,ENSP00000306361,ENSP00000308541,ENSP00000308938,ENSP00000318195,ENSP00000331514,ENSP00000336829,ENSP00000340019,ENSP00000346839…	ACTG1,AMBP,APOA1,APOB,C3,C4BPA,C4BPB,C5,C6,C8A,C8B,C8G,C9,CFB,ENO1,F2,FGA,FGB,FGG,FN1,HRG,HSPA8,HSPD1,IGLL5,ITIH4,KNG1,NCL,PLG,PROS1,SERPINC1,TF,VIM,VTN
GO.0030139	endocytic vesicle	7	0.000709	ENSP00000233242,ENSP00000236850,ENSP00000265983,ENSP00000333994,ENSP00000335153,ENSP00000348170,ENSP00000385834	APOA1,APOB,HBB,HP,HPX,HSP90AA1,TF
GO.0005886	plasma membrane	32	0.00124	ENSP00000223642,ENSP00000224181,ENSP00000224237,ENSP00000226218,ENSP00000227378,ENSP00000232003,ENSP00000233242,ENSP00000234590,ENSP00000236850,ENSP00000243611,ENSP00000245907,ENSP00000263408,ENSP00000263413,ENSP00000265023,ENSP00000265132,ENSP00000266041,ENSP00000306099,ENSP00000306361,ENSP00000308541,ENSP00000308938,ENSP00000331514,ENSP00000336829,ENSP00000340019,ENSP00000346839,ENSP00000354458…	ACTG1,AMBP,APOA1,APOB,C3,C4BPA,C4BPB,C5,C6,C8A,C8B,C8G,C9,CFB,ENO1,F2,FGA,FGB,FGG,FN1,HRG,HSPA8,HSPD1,IGLL5,ITIH4,KNG1,PLG,PROS1,SERPINC1,TF,VIM,VTN
GO.0031838	haptoglobin-hemoglobin complex	2	0.0035	ENSP00000333994,ENSP00000348170	HBB,HP
GO.0034363	intermediate-density lipoprotein particle	2	0.00568	ENSP00000227667,ENSP00000233242	APOB,APOC3

## Sheet: NBI-Extracell exosome proteinID
NBI Pathway ID GO.0070062 extracellular exosome
Protein ID	Protein name
P01023	Alpha-2-macroglobulin
P01019	Angiotensinogen;Angiotensin-1;Angiotensin-2;Angiotensin-3;Angiotensin-4;Angiotensin 1-9;Angiotensin 1-7;Angiotensin 1-5;Angiotensin 1-4
P02765	Alpha-2-HS-glycoprotein;Alpha-2-HS-glycoprotein chain A;Alpha-2-HS-glycoprotein chain B
P02760	Protein AMBP;Alpha-1-microglobulin;Inter-alpha-trypsin inhibitor light chain;Trypstatin
P02743	Serum amyloid P-component;Serum amyloid P-component(1-203)
P02647	Apolipoprotein A-I;Proapolipoprotein A-I;Truncated apolipoprotein A-I
P02652	Apolipoprotein A-II;Proapolipoprotein A-II;Truncated apolipoprotein A-II
P04114	Apolipoprotein B-100;Apolipoprotein B-48
P02656	Apolipoprotein C-III
P05090	Apolipoprotein D
P02749	Beta-2-glycoprotein 1
P02745	Complement C1q subcomponent subunit A
P02746	Complement C1q subcomponent subunit B
P02747	Complement C1q subcomponent subunit C
P00736	Complement C1r subcomponent;Complement C1r subcomponent heavy chain;Complement C1r subcomponent light chain
P09871	Complement C1s subcomponent;Complement C1s subcomponent heavy chain;Complement C1s subcomponent light chain
P01024	Complement C3;Complement C3 beta chain;C3-beta-c;Complement C3 alpha chain;C3a anaphylatoxin;Acylation stimulating protein;Complement C3b alpha chain;Complement C3c alpha chain fragment 1;Complement C3dg fragment;Complement C3g fragment;Complement C3d fragment;Complement C3f fragment;Complement C3c alpha chain fragment 2
P01031	Complement C5;Complement C5 beta chain;Complement C5 alpha chain;C5a anaphylatoxin;Complement C5 alpha chain
P13671	Complement component C6
P07357	Complement component C8 alpha chain
P07358	Complement component C8 beta chain
P07360	Complement component C8 gamma chain
P02748	Complement component C9;Complement component C9a;Complement component C9b
O43866	CD5 antigen-like
P00751	Complement factor B;Complement factor B Ba fragment;Complement factor B Bb fragment
P08603	Complement factor H
Q03591	Complement factor H-related protein 1
P10909	Clusterin;Clusterin beta chain;Clusterin alpha chain;Clusterin
P00450	Ceruloplasmin
Q96IY4	Carboxypeptidase B2
P00734	Prothrombin;Activation peptide fragment 1;Activation peptide fragment 2;Thrombin light chain;Thrombin heavy chain
P23142	Fibulin-1
P02671	Fibrinogen alpha chain;Fibrinopeptide A;Fibrinogen alpha chain
P02675	Fibrinogen beta chain;Fibrinopeptide B;Fibrinogen beta chain
P02679	Fibrinogen gamma chain
P02751	Fibronectin;Anastellin;Ugl-Y1;Ugl-Y2;Ugl-Y3
P02774	Vitamin D-binding protein
P00738	Haptoglobin;Haptoglobin alpha chain;Haptoglobin beta chain
P02790	Hemopexin
P04196	Histidine-rich glycoprotein
P07900	Heat shock protein HSP 90-alpha
P10809	60 kDa heat shock protein, mitochondrial
P35858	Insulin-like growth factor-binding protein complex acid labile subunit
P19827	Inter-alpha-trypsin inhibitor heavy chain H1
P19823	Inter-alpha-trypsin inhibitor heavy chain H2
Q14624	Inter-alpha-trypsin inhibitor heavy chain H4;70 kDa inter-alpha-trypsin inhibitor heavy chain H4;35 kDa inter-alpha-trypsin inhibitor heavy chain H4
P01042	Kininogen-1;Kininogen-1 heavy chain;T-kinin;Bradykinin;Lysyl-bradykinin;Kininogen-1 light chain;Low molecular weight growth-promoting factor
P09382	Galectin-1
P02763	Alpha-1-acid glycoprotein 1
P00747	Plasminogen;Plasmin heavy chain A;Activation peptide;Angiostatin;Plasmin heavy chain A, short form;Plasmin light chain B
P27169	Serum paraoxonase/arylesterase 1
P07225	Vitamin K-dependent protein S
P01009	Alpha-1-antitrypsin;Short peptide from AAT
P01011	Alpha-1-antichymotrypsin;Alpha-1-antichymotrypsin His-Pro-less
P01008	Antithrombin-III
P05546	Heparin cofactor 2
P08697	Alpha-2-antiplasmin
P05155	Plasma protease C1 inhibitor
P02787	Serotransferrin
P02766	Transthyretin
P08670	Vimentin
P04004	Vitronectin;Vitronectin V65 subunit;Vitronectin V10 subunit;Somatomedin-B
	76

## Sheet: UC Proteins GO component
#pathway ID	pathway description	observed gene count	false discovery rate	matching proteins in your network (IDs)	matching proteins in your network (labels)
GO.0072562	blood microparticle	48	2.32e-96	ENSP00000222381,ENSP00000226218,ENSP00000227378,ENSP00000232003,ENSP00000236850,ENSP00000245907,ENSP00000252486,ENSP00000254801,ENSP00000259396,ENSP00000261336,ENSP00000262776,ENSP00000264613,ENSP00000265023,ENSP00000265983,ENSP00000266041,ENSP00000273283,ENSP00000278407,ENSP00000290575,ENSP00000306099,ENSP00000306361,ENSP00000308541,ENSP00000308938,ENSP00000313967,ENSP00000315130,ENSP00000317674…	A2M,AGT,AHSG,APOA1,APOA2,APOA4,APOE,APOL1,C1QB,C1QC,C1R,C1S,C3,C4BPA,CD5L,CFB,CFH,CLU,CP,F2,FGA,FGB,FGG,GC,HP,HPR,HPX,HRG,HSPA8,IGJ,IGLL5,ITIH1,ITIH2,ITIH4,KNG1,LGALS3BP,ORM1,ORM2,PLG,PON1,PROS1,PZP,SERPINA3,SERPINC1,SERPINF2,SERPING1,TF,VTN
GO.0005615	extracellular space	63	1.93e-70	ENSP00000205948,ENSP00000222381,ENSP00000223642,ENSP00000226218,ENSP00000227378,ENSP00000227667,ENSP00000232003,ENSP00000233242,ENSP00000236850,ENSP00000237014,ENSP00000243611,ENSP00000245907,ENSP00000252486,ENSP00000252491,ENSP00000254801,ENSP00000259396,ENSP00000261336,ENSP00000262776,ENSP00000264613,ENSP00000265023,ENSP00000265983,ENSP00000266041,ENSP00000273283,ENSP00000278222,ENSP00000278407…	A2M,AGT,AHSG,APOA1,APOA2,APOA4,APOB,APOC1,APOC3,APOD,APOE,APOH,APOL1,C1QA,C1QB,C1QC,C1R,C1S,C3,C4BPA,C4BPB,C5,CD5L,CFB,CFH,CLU,CP,ENSG00000224916,F2,FGA,FGB,FGG,GC,HP,HPR,HPX,HRG,HSPA8,HSPD1,IGJ,IGLL5,ITIH1,ITIH2,ITIH4,KNG1,LGALS3BP,LPA,ORM1,ORM2,PIGR,PLG,PON1,PROS1,PZP,SAA4,SERPINA1,SERPINA3,SERPINC1,SERPINF2,SERPING1,TF,TTR,VTN
GO.0070062	extracellular exosome	60	2.51e-43	ENSP00000205948,ENSP00000222381,ENSP00000223642,ENSP00000226218,ENSP00000227378,ENSP00000227667,ENSP00000232003,ENSP00000233242,ENSP00000236850,ENSP00000237014,ENSP00000245907,ENSP00000252486,ENSP00000252491,ENSP00000254801,ENSP00000259396,ENSP00000261336,ENSP00000262776,ENSP00000264613,ENSP00000265023,ENSP00000265983,ENSP00000266041,ENSP00000273283,ENSP00000278222,ENSP00000278407,ENSP00000290575…	A2M,AGT,AHSG,APOA1,APOA2,APOA4,APOB,APOC1,APOC3,APOD,APOE,APOH,C1QA,C1QB,C1QC,C1R,C1S,C3,C5,CD5L,CFB,CFH,CLU,CP,ENSG00000224916,F2,FGA,FGB,FGG,GC,HP,HPR,HPX,HRG,HSP90AA1,HSPA8,HSPD1,IGJ,IGLL5,ITIH1,ITIH2,ITIH4,KNG1,LGALS3BP,ORM1,ORM2,PIGR,PLG,PON1,PROS1,PZP,SAA4,SERPINA1,SERPINA3,SERPINC1,SERPINF2,SERPING1,TF,TTR,VTN
GO.0044421	extracellular region part	63	1.4e-41	ENSP00000205948,ENSP00000222381,ENSP00000223642,ENSP00000227378,ENSP00000227667,ENSP00000232003,ENSP00000233242,ENSP00000236850,ENSP00000237014,ENSP00000243611,ENSP00000245907,ENSP00000252486,ENSP00000252491,ENSP00000254801,ENSP00000259396,ENSP00000261336,ENSP00000262776,ENSP00000264613,ENSP00000265023,ENSP00000265983,ENSP00000266041,ENSP00000273283,ENSP00000278222,ENSP00000278407,ENSP00000290575…	A2M,AGT,AHSG,APOA1,APOA2,APOA4,APOB,APOC1,APOC3,APOD,APOE,APOH,APOL1,C1QA,C1QB,C1QC,C1R,C1S,C3,C4BPA,C4BPB,C5,CD5L,CFB,CFH,CLU,CP,ENSG00000224916,F2,FGA,FGB,FGG,GC,HP,HPR,HPX,HRG,HSP90AA1,HSPA8,HSPD1,IGJ,IGLL5,ITIH1,ITIH2,ITIH4,KNG1,LGALS3BP,LPA,ORM1,ORM2,PIGR,PLG,PON1,PROS1,PZP,SAA4,SERPINA1,SERPINA3,SERPINC1,SERPINF2,SERPING1,TF,TTR
GO.0005576	extracellular region	64	8.22e-39	ENSP00000205948,ENSP00000222381,ENSP00000223642,ENSP00000227378,ENSP00000227667,ENSP00000232003,ENSP00000233242,ENSP00000236850,ENSP00000237014,ENSP00000243611,ENSP00000245907,ENSP00000252486,ENSP00000252491,ENSP00000254801,ENSP00000259396,ENSP00000261336,ENSP00000262776,ENSP00000264613,ENSP00000265023,ENSP00000265983,ENSP00000266041,ENSP00000273283,ENSP00000278222,ENSP00000278407,ENSP00000290575…	A2M,AGT,AHSG,APOA1,APOA2,APOA4,APOB,APOC1,APOC3,APOD,APOE,APOH,APOL1,C1QA,C1QB,C1QC,C1R,C1S,C3,C4BPA,C4BPB,C5,CD5L,CFB,CFH,CLU,CP,ENSG00000224916,F10,F2,FGA,FGB,FGG,GC,HP,HPR,HPX,HRG,HSP90AA1,HSPA8,HSPD1,IGJ,IGLL5,ITIH1,ITIH2,ITIH4,KNG1,LGALS3BP,LPA,ORM1,ORM2,PIGR,PLG,PON1,PROS1,PZP,SAA4,SERPINA1,SERPINA3,SERPINC1,SERPINF2,SERPING1,TF,TTR
GO.0060205	cytoplasmic membrane-bounded vesicle lumen	19	1.21e-28	ENSP00000232003,ENSP00000233242,ENSP00000236850,ENSP00000252486,ENSP00000265023,ENSP00000265983,ENSP00000278407,ENSP00000306099,ENSP00000306361,ENSP00000308938,ENSP00000315130,ENSP00000321853,ENSP00000323929,ENSP00000335153,ENSP00000336829,ENSP00000348068,ENSP00000348170,ENSP00000377783,ENSP00000385834	A2M,APOA1,APOB,APOE,CLU,FGA,FGB,FGG,HP,HPX,HRG,HSP90AA1,KNG1,PLG,PROS1,SERPINA1,SERPINF2,SERPING1,TF
GO.0034358	plasma lipoprotein particle	15	1.03e-26	ENSP00000205948,ENSP00000222381,ENSP00000227667,ENSP00000233242,ENSP00000236850,ENSP00000252486,ENSP00000252491,ENSP00000278222,ENSP00000315130,ENSP00000317674,ENSP00000321334,ENSP00000350425,ENSP00000356969,ENSP00000406381,ENSP00000441828	APOA1,APOA2,APOA4,APOB,APOC1,APOC3,APOE,APOH,APOL1,CLU,ENSG00000224916,HPR,LPA,PON1,SAA4
GO.0034364	high-density lipoprotein particle	13	7.45e-25	ENSP00000205948,ENSP00000222381,ENSP00000227667,ENSP00000236850,ENSP00000252486,ENSP00000252491,ENSP00000278222,ENSP00000315130,ENSP00000317674,ENSP00000350425,ENSP00000356969,ENSP00000406381,ENSP00000441828	APOA1,APOA2,APOA4,APOC1,APOC3,APOE,APOH,APOL1,CLU,ENSG00000224916,HPR,PON1,SAA4
GO.0034774	secretory granule lumen	14	1.22e-20	ENSP00000232003,ENSP00000236850,ENSP00000265023,ENSP00000278407,ENSP00000306099,ENSP00000306361,ENSP00000308938,ENSP00000315130,ENSP00000321853,ENSP00000323929,ENSP00000336829,ENSP00000348068,ENSP00000377783,ENSP00000385834	A2M,APOA1,CLU,FGA,FGB,FGG,HRG,KNG1,PLG,PROS1,SERPINA1,SERPINF2,SERPING1,TF
GO.0034361	very-low-density lipoprotein particle	10	1.09e-18	ENSP00000205948,ENSP00000227667,ENSP00000233242,ENSP00000236850,ENSP00000252486,ENSP00000252491,ENSP00000317674,ENSP00000350425,ENSP00000356969,ENSP00000406381	APOA1,APOA2,APOA4,APOB,APOC1,APOC3,APOE,APOH,APOL1,ENSG00000224916
GO.0031093	platelet alpha granule lumen	12	2.8e-18	ENSP00000232003,ENSP00000265023,ENSP00000278407,ENSP00000306099,ENSP00000306361,ENSP00000308938,ENSP00000315130,ENSP00000321853,ENSP00000323929,ENSP00000336829,ENSP00000348068,ENSP00000377783	A2M,CLU,FGA,FGB,FGG,HRG,KNG1,PLG,PROS1,SERPINA1,SERPINF2,SERPING1
GO.0042627	chylomicron	9	3.81e-18	ENSP00000205948,ENSP00000227667,ENSP00000233242,ENSP00000236850,ENSP00000252486,ENSP00000252491,ENSP00000350425,ENSP00000356969,ENSP00000406381	APOA1,APOA2,APOA4,APOB,APOC1,APOC3,APOE,APOH,ENSG00000224916
GO.0031091	platelet alpha granule	12	4.95e-17	ENSP00000232003,ENSP00000265023,ENSP00000278407,ENSP00000306099,ENSP00000306361,ENSP00000308938,ENSP00000315130,ENSP00000321853,ENSP00000323929,ENSP00000336829,ENSP00000348068,ENSP00000377783	A2M,CLU,FGA,FGB,FGG,HRG,KNG1,PLG,PROS1,SERPINA1,SERPINF2,SERPING1
GO.0034366	spherical high-density lipoprotein particle	7	1.66e-15	ENSP00000222381,ENSP00000227667,ENSP00000236850,ENSP00000315130,ENSP00000356969,ENSP00000406381,ENSP00000441828	APOA1,APOA2,APOC3,CLU,ENSG00000224916,HPR,PON1
GO.0044433	cytoplasmic vesicle part	20	5.86e-15	ENSP00000227378,ENSP00000232003,ENSP00000233242,ENSP00000236850,ENSP00000252486,ENSP00000265023,ENSP00000265983,ENSP00000278407,ENSP00000306099,ENSP00000306361,ENSP00000308938,ENSP00000315130,ENSP00000321853,ENSP00000323929,ENSP00000335153,ENSP00000336829,ENSP00000348068,ENSP00000348170,ENSP00000377783,ENSP00000385834	A2M,APOA1,APOB,APOE,CLU,FGA,FGB,FGG,HP,HPX,HRG,HSP90AA1,HSPA8,KNG1,PLG,PROS1,SERPINA1,SERPINF2,SERPING1,TF
GO.0030141	secretory granule	15	1.45e-12	ENSP00000232003,ENSP00000236850,ENSP00000265023,ENSP00000278407,ENSP00000306099,ENSP00000306361,ENSP00000308938,ENSP00000315130,ENSP00000321853,ENSP00000323929,ENSP00000336829,ENSP00000340019,ENSP00000348068,ENSP00000377783,ENSP00000385834	A2M,APOA1,CLU,FGA,FGB,FGG,HRG,HSPD1,KNG1,PLG,PROS1,SERPINA1,SERPINF2,SERPING1,TF
GO.0016023	cytoplasmic membrane-bounded vesicle	21	9.23e-11	ENSP00000227378,ENSP00000232003,ENSP00000233242,ENSP00000236850,ENSP00000252486,ENSP00000265023,ENSP00000265983,ENSP00000278407,ENSP00000306099,ENSP00000306361,ENSP00000308938,ENSP00000315130,ENSP00000321853,ENSP00000323929,ENSP00000335153,ENSP00000336829,ENSP00000340019,ENSP00000348068,ENSP00000348170,ENSP00000377783,ENSP00000385834	A2M,APOA1,APOB,APOE,CLU,FGA,FGB,FGG,HP,HPX,HRG,HSP90AA1,HSPA8,HSPD1,KNG1,PLG,PROS1,SERPINA1,SERPINF2,SERPING1,TF
GO.0043227	membrane-bounded organelle	61	1.3e-10	ENSP00000205948,ENSP00000223642,ENSP00000226218,ENSP00000227378,ENSP00000227667,ENSP00000232003,ENSP00000233242,ENSP00000236850,ENSP00000237014,ENSP00000245907,ENSP00000252486,ENSP00000252491,ENSP00000254801,ENSP00000259396,ENSP00000261336,ENSP00000262776,ENSP00000264613,ENSP00000265023,ENSP00000265983,ENSP00000266041,ENSP00000273283,ENSP00000278222,ENSP00000278407,ENSP00000290575,ENSP00000306099…	A2M,AGT,AHSG,APOA1,APOA2,APOA4,APOB,APOC1,APOC3,APOD,APOE,APOH,C1QA,C1QB,C1QC,C1R,C1S,C3,C5,CD5L,CFB,CFH,CLU,CP,ENSG00000224916,F10,F2,FGA,FGB,FGG,GC,HP,HPR,HPX,HRG,HSP90AA1,HSPA8,HSPD1,IGJ,IGLL5,ITIH1,ITIH2,ITIH4,KNG1,LGALS3BP,LPA,ORM1,ORM2,PIGR,PLG,PROS1,PZP,SAA4,SERPINA1,SERPINA3,SERPINC1,SERPINF2,SERPING1,TF,TTR,VTN
GO.0043226	organelle	62	2.01e-10	ENSP00000205948,ENSP00000223642,ENSP00000226218,ENSP00000227378,ENSP00000227667,ENSP00000232003,ENSP00000233242,ENSP00000236850,ENSP00000237014,ENSP00000245907,ENSP00000252486,ENSP00000252491,ENSP00000254801,ENSP00000259396,ENSP00000261336,ENSP00000262776,ENSP00000264613,ENSP00000265023,ENSP00000265983,ENSP00000266041,ENSP00000273283,ENSP00000278222,ENSP00000278407,ENSP00000290575,ENSP00000306099…	A2M,AGT,AHSG,APOA1,APOA2,APOA4,APOB,APOC1,APOC3,APOD,APOE,APOH,C1QA,C1QB,C1QC,C1R,C1S,C3,C5,CD5L,CFB,CFH,CLU,CP,ENSG00000224916,F10,F2,FGA,FGB,FGG,GC,HP,HPR,HPX,HRG,HSP90AA1,HSPA8,HSPD1,HYDIN,IGJ,IGLL5,ITIH1,ITIH2,ITIH4,KNG1,LGALS3BP,LPA,ORM1,ORM2,PIGR,PLG,PROS1,PZP,SAA4,SERPINA1,SERPINA3,SERPINC1,SERPINF2,SERPING1,TF,TTR,VTN
GO.0071682	endocytic vesicle lumen	6	6.44e-10	ENSP00000233242,ENSP00000236850,ENSP00000252486,ENSP00000265983,ENSP00000335153,ENSP00000348170	APOA1,APOB,APOE,HP,HPX,HSP90AA1
GO.0034363	intermediate-density lipoprotein particle	4	2.77e-08	ENSP00000227667,ENSP00000233242,ENSP00000252486,ENSP00000406381	APOB,APOC3,APOE,ENSG00000224916
GO.0005577	fibrinogen complex	4	3.72e-07	ENSP00000306099,ENSP00000306361,ENSP00000321853,ENSP00000336829	FGA,FGB,FGG,SERPINF2
GO.0005769	early endosome	9	1.09e-05	ENSP00000227667,ENSP00000233242,ENSP00000236850,ENSP00000252486,ENSP00000340019,ENSP00000350425,ENSP00000356969,ENSP00000385834,ENSP00000406381	APOA1,APOA2,APOA4,APOB,APOC3,APOE,ENSG00000224916,HSPD1,TF
GO.0032991	macromolecular complex	32	2.47e-05	ENSP00000205948,ENSP00000222381,ENSP00000223642,ENSP00000226218,ENSP00000227378,ENSP00000227667,ENSP00000233242,ENSP00000236850,ENSP00000237014,ENSP00000252486,ENSP00000252491,ENSP00000254801,ENSP00000278222,ENSP00000306099,ENSP00000306361,ENSP00000313967,ENSP00000315130,ENSP00000317674,ENSP00000321334,ENSP00000321853,ENSP00000336829,ENSP00000340019,ENSP00000345179,ENSP00000348170,ENSP00000348888…	APOA1,APOA2,APOA4,APOB,APOC1,APOC3,APOD,APOE,APOH,APOL1,C1QA,C1QB,C1QC,C5,CLU,ENSG00000224916,FGA,FGB,FGG,HP,HPR,HSPA8,HSPD1,IGJ,LPA,PIGR,PON1,PROS1,SAA4,SERPINF2,TTR,VTN
GO.0030139	endocytic vesicle	7	0.000279	ENSP00000233242,ENSP00000236850,ENSP00000252486,ENSP00000265983,ENSP00000335153,ENSP00000348170,ENSP00000385834	APOA1,APOB,APOE,HP,HPX,HSP90AA1,TF
GO.0034362	low-density lipoprotein particle	3	0.000426	ENSP00000233242,ENSP00000252486,ENSP00000406381	APOB,APOE,ENSG00000224916
GO.0005602	complement component C1 complex	2	0.000467	ENSP00000313967,ENSP00000363773	C1QA,C1QB
GO.0012505	endomembrane system	25	0.000831	ENSP00000227667,ENSP00000232003,ENSP00000233242,ENSP00000236850,ENSP00000252486,ENSP00000252491,ENSP00000265023,ENSP00000278407,ENSP00000306099,ENSP00000306361,ENSP00000308541,ENSP00000308938,ENSP00000315130,ENSP00000321853,ENSP00000323929,ENSP00000336829,ENSP00000340019,ENSP00000345179,ENSP00000348068,ENSP00000350425,ENSP00000356969,ENSP00000364709,ENSP00000377783,ENSP00000385834,ENSP00000406381	A2M,APOA1,APOA2,APOA4,APOB,APOC1,APOC3,APOD,APOE,CLU,ENSG00000224916,F10,F2,FGA,FGB,FGG,HRG,HSPD1,KNG1,PLG,PROS1,SERPINA1,SERPINF2,SERPING1,TF
GO.0005788	endoplasmic reticulum lumen	6	0.00151	ENSP00000233242,ENSP00000236850,ENSP00000308541,ENSP00000350425,ENSP00000356969,ENSP00000364709	APOA1,APOA2,APOA4,APOB,F10,F2
GO.0009986	cell surface	10	0.00232	ENSP00000205948,ENSP00000236850,ENSP00000306099,ENSP00000306361,ENSP00000308938,ENSP00000321853,ENSP00000336829,ENSP00000340019,ENSP00000364709,ENSP00000385834	APOA1,APOH,F10,FGA,FGB,FGG,HSPD1,PLG,SERPINF2,TF
GO.0043233	organelle lumen	26	0.00399	ENSP00000227378,ENSP00000232003,ENSP00000233242,ENSP00000236850,ENSP00000252486,ENSP00000265023,ENSP00000265983,ENSP00000278407,ENSP00000306099,ENSP00000306361,ENSP00000308541,ENSP00000308938,ENSP00000315130,ENSP00000321853,ENSP00000323929,ENSP00000335153,ENSP00000336829,ENSP00000340019,ENSP00000348068,ENSP00000348170,ENSP00000350425,ENSP00000356969,ENSP00000364709,ENSP00000377783,ENSP00000385834…	A2M,APOA1,APOA2,APOA4,APOB,APOE,CLU,F10,F2,FGA,FGB,FGG,GC,HP,HPX,HRG,HSP90AA1,HSPA8,HSPD1,KNG1,PLG,PROS1,SERPINA1,SERPINF2,SERPING1,TF
GO.0005783	endoplasmic reticulum	14	0.00901	ENSP00000233242,ENSP00000236850,ENSP00000252486,ENSP00000252491,ENSP00000306361,ENSP00000308541,ENSP00000315130,ENSP00000340019,ENSP00000345179,ENSP00000348068,ENSP00000350425,ENSP00000356969,ENSP00000364709,ENSP00000377783	APOA1,APOA2,APOA4,APOB,APOC1,APOD,APOE,CLU,F10,F2,FGA,HSPD1,PROS1,SERPINA1
GO.0005886	plasma membrane	26	0.0168	ENSP00000223642,ENSP00000226218,ENSP00000227378,ENSP00000232003,ENSP00000233242,ENSP00000236850,ENSP00000243611,ENSP00000245907,ENSP00000252486,ENSP00000265023,ENSP00000266041,ENSP00000306099,ENSP00000306361,ENSP00000308541,ENSP00000308938,ENSP00000321334,ENSP00000336829,ENSP00000340019,ENSP00000348888,ENSP00000356037,ENSP00000356671,ENSP00000364709,ENSP00000377783,ENSP00000385834,ENSP00000416561…	APOA1,APOB,APOE,C3,C4BPA,C4BPB,C5,CFB,F10,F2,FGA,FGB,FGG,HRG,HSPA8,HSPD1,IGLL5,ITIH4,KNG1,LPA,PIGR,PLG,PROS1,SERPINC1,TF,VTN

## Sheet: UC-Extracell exosome proteinID
DC Pathway ID GO.0070062 extracellular exosome
Protein ID	Protein name
P01023	Alpha-2-macroglobulin
P01019	Angiotensinogen;Angiotensin-1;Angiotensin-2;Angiotensin-3;Angiotensin-4;Angiotensin 1-9;Angiotensin 1-7;Angiotensin 1-5;Angiotensin 1-4
P02765	Alpha-2-HS-glycoprotein;Alpha-2-HS-glycoprotein chain A;Alpha-2-HS-glycoprotein chain B
P02647	Apolipoprotein A-I;Proapolipoprotein A-I;Truncated apolipoprotein A-I
P02652	Apolipoprotein A-II;Proapolipoprotein A-II;Truncated apolipoprotein A-II
P06727	Apolipoprotein A-IV
P04114	Apolipoprotein B-100;Apolipoprotein B-48
P02654	Apolipoprotein C-I;Truncated apolipoprotein C-I
P02656	Apolipoprotein C-III
P05090	Apolipoprotein D
P02649	Apolipoprotein E
P02749	Beta-2-glycoprotein 1
P02745	Complement C1q subcomponent subunit A
P02746	Complement C1q subcomponent subunit B
P02747	Complement C1q subcomponent subunit C
P00736	Complement C1r subcomponent;Complement C1r subcomponent heavy chain;Complement C1r subcomponent light chain
P09871	Complement C1s subcomponent;Complement C1s subcomponent heavy chain;Complement C1s subcomponent light chain
P01024	Complement C3;Complement C3 beta chain;C3-beta-c;Complement C3 alpha chain;C3a anaphylatoxin;Acylation stimulating protein;Complement C3b alpha chain;Complement C3c alpha chain fragment 1;Complement C3dg fragment;Complement C3g fragment;Complement C3d fragment;Complement C3f fragment;Complement C3c alpha chain fragment 2
P01031	Complement C5;Complement C5 beta chain;Complement C5 alpha chain;C5a anaphylatoxin;Complement C5 alpha chain
O43866	CD5 antigen-like
P00751	Complement factor B;Complement factor B Ba fragment;Complement factor B Bb fragment
P08603	Complement factor H
P10909	Clusterin;Clusterin beta chain;Clusterin alpha chain;Clusterin
P00450	Ceruloplasmin
P00734	Prothrombin;Activation peptide fragment 1;Activation peptide fragment 2;Thrombin light chain;Thrombin heavy chain
P02671	Fibrinogen alpha chain;Fibrinopeptide A;Fibrinogen alpha chain
P02675	Fibrinogen beta chain;Fibrinopeptide B;Fibrinogen beta chain
P02679	Fibrinogen gamma chain
P02774	Vitamin D-binding protein
P00738	Haptoglobin;Haptoglobin alpha chain;Haptoglobin beta chain
P00739	Haptoglobin-related protein
P02790	Hemopexin
P04196	Histidine-rich glycoprotein
P10809	60 kDa heat shock protein, mitochondrial
P01591	Immunoglobulin J chain
P19827	Inter-alpha-trypsin inhibitor heavy chain H1
P19823	Inter-alpha-trypsin inhibitor heavy chain H2
Q14624	Inter-alpha-trypsin inhibitor heavy chain H4;70 kDa inter-alpha-trypsin inhibitor heavy chain H4;35 kDa inter-alpha-trypsin inhibitor heavy chain H4
P01042	Kininogen-1;Kininogen-1 heavy chain;T-kinin;Bradykinin;Lysyl-bradykinin;Kininogen-1 light chain;Low molecular weight growth-promoting factor
Q08380	Galectin-3-binding protein
P02763	Alpha-1-acid glycoprotein 1
P19652	Alpha-1-acid glycoprotein 2
P01833	Polymeric immunoglobulin receptor;Secretory component
P00747	Plasminogen;Plasmin heavy chain A;Activation peptide;Angiostatin;Plasmin heavy chain A, short form;Plasmin light chain B
P27169	Serum paraoxonase/arylesterase 1
P07225	Vitamin K-dependent protein S
P20742	Pregnancy zone protein
P35542	Serum amyloid A-4 protein
P01009	Alpha-1-antitrypsin;Short peptide from AAT
P01011	Alpha-1-antichymotrypsin;Alpha-1-antichymotrypsin His-Pro-less
P01008	Antithrombin-III
P08697	Alpha-2-antiplasmin
P05155	Plasma protease C1 inhibitor
P02787	Serotransferrin
P02766	Transthyretin
P04004	Vitronectin;Vitronectin V65 subunit;Vitronectin V10 subunit;Somatomedin-B
